# Supplementary material for: Otitis Media in Children with Severe Acute Malnutrition: A Scoping Review
Source: Children (Basel). 2025 Mar 21;12(4):397. doi: 10.3390/children12040397 (PMC12025682; doi:10.3390/children12040397)
Supplement: Supplementary file 1 [file children-12-00397-s001.zip]

Archive with 1 entries (1 files):
- children-3478450-supplementary.pdf
